# Supplementary material for: Mobilome Analysis of Achromobacter spp. Isolates from Chronic and Occasional Lung Infection in Cystic Fibrosis Patients
Source: Microorganisms. 2021 Jan 8;9(1):130. doi: 10.3390/microorganisms9010130 (PMC7826576; doi:10.3390/microorganisms9010130)
Supplement: Supplementary file 1 [file microorganisms-09-00130-s001.zip]

Archive with 3 entries (2 files):
- microorganisms-1033511-sl/
- microorganisms-1033511-sl/00-Figure_S1.docx
- microorganisms-1033511-sl/00-mobilome_supplementary.xlsx
