# Supplementary material for: Mobilome Analysis of Achromobacter spp. Isolates from Chronic and Occasional Lung Infection in Cystic Fibrosis Patients
Source: Microorganisms. 2021 Jan 8;9(1):130. doi: 10.3390/microorganisms9010130 (PMC7826576; doi:10.3390/microorganisms9010130)
Supplement: Supplementary file 1 [file microorganisms-09-00130-s001.zip › microorganisms-1033511-sl/00-mobilome_supplementary.xlsx]

## Sheet: S1_sampling timeline
ID	Type of infection	Sampling date
1-1	C	2014-07-03
1-2	C	2014-11-25
2-1	C	2014-04-14
2-2	C	2014-07-22
2-3	C	2014-09-15
2-4	C	2014-11-03
3-1	C	2017-10-18
3-2	C	2018-05-15
3-3	C	2018-08-07
4-1	C	2017-12-18
4-2	C	2018-03-19
4-3	C	2018-09-17
5-1	C	2018-01-08
5-2	C	2018-06-12
5-3	C	2018-08-29
5-4	C	2018-10-29
6-1	O	2018-07-11
6-2	O	2018-10-31
7-1	C	2017-12-21
7-2	C	2018-01-13
7-3	C	2018-10-25
8-1	C	2014-08-27
8-2	C	2017-11-21
9-1	C	2017-11-08
9-2	C	2018-03-12
9-3	C	2018-05-09
9-4	C	2018-05-30
9-5	C	2018-05-30
9-6	C	2018-08-30
10-1	C	2014-06-25
10-2	C	2014-10-22
10-3	C	2015-10-22
10-4	C	2017-11-20
10-5	C	2018-09-27
10-6	C	2018-12-17
11-1	C	2018-01-03
11-2	C	2018-02-28
11-3	C	2018-10-10
12-1	O	2014-06-25
12-2	O	2014-11-27
13-1	C	2018-09-11
14-1	O	2014-11-03
15-1	C	2017-11-16
16-1	O	2014-12-16
17-1	O	2014-10-22
18-1	C	2014-10-03
19-1	C	2014-10-13
20-1	O	2014-10-03
21-1	C	2018-09-06
22-1	O	2014-10-27
23-1	O	2014-11-06
24-1	C	2018-07-16
25-1	O	2018-07-16
26-1	C	2014-11-19

## Sheet: S2_Assembly_stats
ID	Total length (bp)	GC (%)	Contigs (bp)	N50	Coverage mean	Coverage std	Reads tot
1-1	6581623	67.61	35	706346	317	60	17732800
1-2	6565858	67.61	32	877947	98	22	5986344
2-1	6806529	67.22	48	370400	308	77	17628614
2-2	6805553	67.22	57	292761	73	21	5246666
2-3	6809917	67.22	66	244155	264	73	15437862
2-4	6831990	67.2	106	240611	84	28	5674082
3-1	6307280	66.54	52	343373	98	25	5724850
3-2	6111678	66.54	93	237878	287	83	16757194
3-3	6077037	66.54	78	344286	109	29	6510886
4-1	6746482	67.51	35	723075	97	23	6139516
4-2	6752762	67.51	33	431693	301	62	17438896
4-3	6753895	67.51	38	328121	268	53	15361606
5-1	6365290	67.61	43	307168	99	26	6051854
5-2	6364735	67.61	39	383208	74	20	4983662
5-3	6364432	67.61	36	495281	256	61	14137276
5-4	6368187	67.61	45	440023	85	22	5590132
6-1	6838174	65.96	45	380671	70	18	4989162
6-2	6832806	65.96	27	1199758	274	60	15786104
7-1	6681063	67.55	57	875244	269	63	15899430
7-2	6660870	67.56	43	707996	93	23	5935540
7-3	6666175	67.55	31	875221	199	39	10600066
8-1	6711504	67.54	27	628673	315	76	18433056
8-2	6712239	67.54	28	603243	105	24	6537324
9-1	6470111	67.9	27	727493	97	24	5979100
9-2	6389830	67.9	25	843644	141	31	8646564
9-3	6469555	67.9	27	691327	98	24	6463846
9-4	6467348	67.91	31	775648	71	18	5211580
9-5	6468960	67.9	25	908280	296	59	16362464
9-6	6470436	67.91	27	451788	293	62	16541840
10-1	6519393	67.71	20	788589	257	57	14540160
10-2	6515000	67.71	32	788659	281	63	15959358
10-3	6514414	67.71	25	882389	265	54	14905550
10-4	6512715	67.71	29	658979	101	23	6101572
10-5	6514101	67.7	24	570462	113	25	6879926
10-6	6517127	67.71	27	675135	106	24	6929244
11-1	7006487	67.98	81	203477	261	103	15542544
11-2	7028064	67.98	86	190681	243	101	15962768
11-3	7006997	67.97	83	203483	219	95	12258096
12-1	6856020	67.49	389	682443	270	97	17276854
12-2	6790339	65.98	29	1081399	240	53	14680652
13-1	6471337	67,56	37	556991	234	69	12161838
14-1	6588725	64,94	29	600665	189	41	10147670
15-1	6708211	68,28	51	265129	203	50	10788082
16-1	7210706	65,41	55	348998	175	53	10107986
17-1	6943959	67,56	17	1050828	190	52	10525530
18-1	6780309	64,98	60	366315	167	66	9164358
19-1	6369785	67,75	15	1015291	202	36	10241294
20-1	6745741	64,99	58	292474	200	77	10878096
21-1	6541632	67,78	36	340277	209	58	11202260
22-1	6339952	67,95	42	1013742	175	55	9704274
23-1	6338664	67,78	23	996721	200	55	10291812
24-1	6395289	67,52	113	231078	203	68	10590506
25-1	6782580	67,38	27	690152	196	47	10771968
26-1	6323867	67,68	38	414918	224	52	11416910

## Sheet: S3_Phages_detail
ID	PHAGE_Burkho_Bcep176_NC_007497	PHAGE_Burkho_BcepMu_NC_005882	PHAGE_Burkho_KS9_NC_013055	PHAGE_Burkho_KS14_NC_015273	PHAGE_Burkho_phiE125_NC_003309	PHAGE_Burkho_phi6442_NC_009235	PHAGE_Aeromo_vB_AsaM_56_NC_019527	PHAGE_Pseudo_YMC11/02/R656_NC_028657	PHAGE_Pseudo_PAJU2_NC_011373	PHAGE_Erwini_phiEt88_NC_015295	PHAGE_Salmon_118970_sal3_NC_031940	PHAGE_Synech_S_CBS1_NC_016164
1-1	-	-	-	-	-	-	-	-	-	-	-	-
1-2	-	-	-	-	-	-	-	-	-	-	-	-
2-1	-	-	Lysozyme, ClpP protease, type II toxin-antitoxin system HicA family toxin	-	-	-	MFS transporter, type II toxin-antitoxin system RelE/ParE family toxin	-	-	-	-	-
2-2	-	-	Lysozyme, ClpP protease, type II toxin-antitoxin system HicA family toxin	-	-	-	MFS transporter, type II toxin-antitoxin system RelE/ParE family toxin	-	-	-	-	-
2-3	-	-	Lysozyme, ClpP protease, type II toxin-antitoxin system HicA family toxin	-	-	-	MFS transporter, type II toxin-antitoxin system RelE/ParE family toxin	-	-	-	-	-
2-4	-	-	Lysozyme, ClpP protease, type II toxin-antitoxin system HicA family toxin	-	-	-	MFS transporter, type II toxin-antitoxin system RelE/ParE family toxin	-	-	-	-	-
3-1	-	-	0	-	-	-	-	-	-	-	-	-
3-2	-	-	0	-	-	-	-	-	-	-	-	-
3-3	-	-	0	-	-	-	-	-	-	-	-	-
4-1	-	-	ClpP protease	-	-	-	0	type II toxin-antitoxin system HicA family toxin	-	0	-	-
4-2	-	-	-	-	-	-	0	type II toxin-antitoxin system HicA family toxin	-	0	-	ClpP protease
4-3	-	-	-	-	Lysozyme, type II toxin-antitoxin system HicA family toxin	-	0	-	-	0	-	ClpP protease
5-1	-	0	LysR family transcriptional regulator	-	ClpP protease	-	-	-	-	-	-	-
5-2	-	0	LysR family transcriptional regulator	-	ClpP protease	-	-	-	-	-	-	-
5-3	-	0	LysR family transcriptional regulator	-	ClpP protease	-	-	-	-	-	-	-
5-4	-	0	LysR family transcriptional regulator	-	ClpP protease	-	-	-	-	-	-	-
6-1	-	-	-	-	-	AraC family transcriptional regulator, ClpP protease, cold-shock proteinx2	-	-	-	RusA family crossover junction endodeoxyribonuclease	-	-
6-2	-	-	ClpP protease	-	-	-	-	-	-	RusA family crossover junction endodeoxyribonuclease, drug/metabolite DMT transporter permease	-	-
7-1	-	0	-	-	-	-	-	-	-	-	-	-
7-2	-	0	-	-	-	-	-	-	-	-	-	-
7-3	-	0	-	-	-	-	-	-	-	-	-	-
8-2	-	0	-	-	-	-	-	-	-	-	-	-
8-1	-	0	-	-	-	-	-	-	-	-	-	-
9-1	-	-	-	-	-	-	-	-	-	RusA family crossover junction endodeoxyribonuclease	-	-
9-2	-	-	-	-	-	-	-	-	-	RusA family crossover junction endodeoxyribonuclease	-	-
9-3	-	-	-	-	-	-	-	-	-	RusA family crossover junction endodeoxyribonuclease	-	-
9-4	-	-	-	-	-	-	-	-	-	RusA family crossover junction endodeoxyribonuclease	-	-
9-5	-	-	-	-	-	-	-	-	-	RusA family crossover junction endodeoxyribonuclease	-	-
9-6	-	-	-	-	-	-	-	-	-	RusA family crossover junction endodeoxyribonuclease	-	-
10-4	-	-	-	-	-	-	-	-	-	-	-	-
10-5	-	-	-	-	-	-	-	-	-	-	-	-
10-6	-	-	-	-	-	-	-	-	-	-	-	-
10-1	-	-	-	-	-	-	-	-	-	-	-	-
10-2	-	-	-	-	-	-	-	-	-	-	-	-
10-3	-	-	-	-	-	-	-	-	-	-	-	-
11-1	-	0	LysR family transcriptional regulator	MFS transporter	-	-	-	-	-	-	-	-
11-2	-	0	LysR family transcriptional regulator	MFS transporter	-	-	-	-	-	-	-	-
11-3	-	0	LysR family transcriptional regulator	MFS transporter	-	-	-	-	-	-	-	-
12-1	-	-	-	-	-	-	-	-	-	-	-	-
12-2	-	-	ClpP protease	-	-	-	-	-	-	-	-	-
13-1	ClpP protease, LysR family trascriptional regulatorx2, MFS transporter	-	-	-	-	-	-	-	-	-	-	-
14-1	-	-	-	-	-	-	-	-	-	-	-	-
15-1	-	-	LysR family transcriptional regulator	-	-	-	-	-	-	0	-	-
16-1	-	-	-	-	-	-	-	-	-	-	-	-
17-1	-	0	ClpP protease, type II toxin-antitoxin system HicA family toxin	-	-	-	Lysozyme, O-acetyltransferase OatA, ribonuclease G	-	-	RusA family crossover junction endodeoxyribonuclease, Type II toxin-antitoxin system RelE/ParE family toxin	-	-
18-1	-	-	-	-	-	type II toxin-antitoxin system HicB family antitoxin	-	-	-	-	-	-
19-1	-	-	-	-	0	-	-	-	-	-	-	-
20-1	-	-	-	-	-	type II toxin-antitoxin system HicB family antitoxin	-	-	-	-	-	-
21-1	-	-	-	-	-	-	-	-	-	-	-	-
22-1	-	-	-	-	-	-	-	-	-	-	-	-
23-1	-	-	-	-	-	-	-	-	-	-	0	-
24-1	-	-	ClpP protease	-	-	-	-	-	LexA family transcriptional repressor	-	-	-
25-1	-	-	Lysozyme, ClpP protease, type II toxin-antitoxin system HicA family toxin	-	-	-	-	-	0	-	-	-
26-1	-	-	-	-	-	-	-	-	-	-	-	-

## Sheet: S4_ICE_IME_detail
ID	ICE	Antibiotic resistance genes	Virulence factors	MMR genes	IS
1-1	1	MFSx2, PBP	LysRx5, TSSII/IV, T4SSx3	-
1-2	1	MFSx2	LysRx5, TSSII/IV, T4SSx3	-
2-1	1	MBL fold metallo-hydrolase, MFS, RND, CusA/CzcA family heavy metal efflux RND	TenA family Treg, ShlB/FhaC/HecB family hemolysin secretion activation protein, LysRx2	-
	2	RNDx2	LysR	RadC1+3rna
2-2	1	RND	LysR	RadC1+3rna
2-3	-	-	-	-
2-4	2	TolC family protein, RNDx2	LysR	RadC1+3rna	IS21 family transposase [Burkholderiales], ISStma16
3-1	-	-	-	-
3-2	-	-	-	-
3-3	-	-	-	-
4-1	-	-	-	-
4-2	-	-	-	-
4-3	-	-	-	-
5-1	-	-	-	-
5-2	1	MFSx5, RND	LysRx6, flagellar prot, XRE family transcriptional regulatorx2, T4SSx2		ISStma9x2
5-3	1	MFSx2	T2,4SS, T4SSx3, LysR		ISStma9x2
5-4	-	-	-	-
6-1	-	-	-	-
6-2	1	-	Zn-dependent protease, Protease HtpX, LysR, T4SSx3, T2,4SS	-	IS66,IS256
	2	TetR, MFSx2, RND	T4SSx4, T2,4SS, LysRx2	-
7-1	1	MFS, MBL fold metallo-hydrolase	LysRx2	RadC1+1rna	IS6100
7-2	-	-	-	-
7-3	1	MFS, MBL fold metallo-hydrolase	LysRx2	RadC1+1rna	IS6100
8-2	1	AdeC/AdeK/OprM family multidrug efflux complex outer membrane factor, Multidrug resistance protein MdtA, AcrB/AcrD/AcrF family protein	LysRx2, XRE family transcriptional regulator, ShlB/FhaC/HecB family hemolysin secretion/activation protein	RadC
	2	MFS, MBL fold hydrolase	LysR	RadC1+4rna
8-1	1	MFS, MBL fold	LysR	RadC1+4rna
	2	AcrB/D/F, MdtA, OprM, MFSx2, TetR	Xre, LysRx7, Mce, HlyD	RadC
	3		T2,4SS, T4SSx3
9-1	1	TolC family protein, glyoxalase/bleomycin resistance/dioxygenase family protein, RNDx2	LysR	RadC1+4rna	IS21 family transposase, ISStma16, ISPa39
9-2	1	TolC family protein, glyoxalase/bleomycin resistance/dioxygenase family protein, RNDx2	LysR	RadC1+4rna	IS21 family transposase, ISStma16, ISPa39
9-3	1	TolC family protein, glyoxalase/bleomycin resistance/dioxygenase family protein, RNDx2	LysR	RadC1+4rna	IS21 family transposase, ISStma16, ISPa39
9-4
9-5	1	TolC family protein, glyoxalase/bleomycin resistance/dioxygenase family protein, RNDx2	LysR	RadC1+4rna	IS21 family transposase, ISStma16, ISPa39
9-6	1	TolC family protein, glyoxalase/bleomycin resistance/dioxygenase family protein, RNDx2	LysR	RadC1+4rna	IS21 family transposase, ISStma16, ISPa39
10-4	1	MFSx2, Multidrug resistance protein MdtA, RNDx2	LysR	RadC3rna
	2	-	LysRx3, ATP-dependent Clp protease ATP-binding subunit, Zn-dependent protease	RadC1+5rna
	3	antibiotic biosynthesis monooxygenase, MFSx3	ShlB/FhaC/HecB family hemolysin secretion/activation protein, LysRx3, XRE family transcriptional regulator	RadC
10-5	1	-	LysRx2, Clp protease, Zn dependent protease	RadC1+5rna
	2	MFS	XRE family transcriptional regulator, LysR	RadC
	3	MFSx2, Multidrug resistance protein MdtA, RNDx2	LysR	RadC3rna
10-6	1	antibiotic biosynthesis monooxygenase, MFSx3	ShlB/FhaC/HecB family hemolysin secretion/activation protein, LysRx3, XRE family transcriptional regulator	RadC
	2	-	LysRx3, ATP-dependent Clp protease ATP-binding subunit, Zn-dependent protease	RadC1+5rna
	3	MFSx2, Multidrug resistance protein MdtA, RNDx2	LysR	RadC3rna
10-1	1	-	LysRx2, Clp protease, Zn dependent protease	RadC1+5rna
	2	RNDx7, acrB/D/F, TetRx2, multidrug transporter	LysR
10-2	1	-	LysRx3, Clp protease, Zn dependent protease	RadC1+5rna
	2	antibiotic biosynthesis monooxygenase (vs methicillin res Sau), MFSx3	ShlB/FhaC/HecB family hemolysin secretion/activation protein, LysRx3	RadC
10-3	1	MFSx3	ShlB/FhaC/HecB family hemolysin secretion/activation protein, pilus, LysRx2, XRE family transcriptional regulator	RadC
11-1	-	-	-	-
11-2	-	-	-	-
11-3	-	-	-	-
12-1	1	MFSx2, hdtA, NRDx2	LysR	RadC3rna
	2	-	LysRx3, Zn dep protease	RadC1+5rna
	3	RNDx5, AcrB/D/F, TetRx2, MexW, multidrug transporter, AxyZ	LysR	-
12-2	IME1	sulfonamide-resistant dihydropteroate synthase Sul1, type B chloramphenicol O-acetyltransferase	Type-2 restriction enzyme NgoMIV	-
13-1	-	-	-	-
14-1	1	MBL fold hydrolase, MFSx3	LysRx3
15-1	-	-	-	-
16-1	1	MFS, MBL fold metallo-hydrolase	LysR, XRE family transcriptional regulator	-	Insertion element IS6110 uncharacterized 12.0 kDa protein
	2	MFSx3, TetR/AcrR family transcriptional regulatorx2, RND	Zn-dependent hydrolase, LysRx9, XRE family transcriptional regulator, HlyD	RadC	ISHar4
	3	TolC family protein	T6SSx2, pilusx5, twitching motility protein	-
	4	-	-	RadC1+1rna
17-1	1	RNDx2, glyoxalase/bleomycin resistance/dioxygenase family protein	LysR	RadC1+4rna	ISPa39, ISStma16
	2	-	LysRx2	RadC1+1rna	ISPa45
18-1	-	-	-	-
19-1	-	-	-	-
20-1	-	-	-	-
21-1	-	-	-	-
22-1	-	-	-	-
23-1	-	-	-	-
24-1	-	-	-	-
25-1	1	MFSx4, MarR family transcriptional regulator, TetRx2, AcrB/AcrD/AcrF family protein, Multidrug resistance protein MdtA, AdeC/AdeK/OprM family multidrug efflux complex outer membrane factor, Tet(A)/Tet(B)/Tet(C) family tetracycline efflux MFS transporter	LysRx9, Zn-dependent hydrolase, XRE family transcriptional regulator	RadC
26-1	IME1	MFS	LysR	-
